# Supplementary material for: Modeling the Effects of the Environment and the Host Plant on the Ripe Rot of Grapes, Caused by the Colletotrichum Species
Source: Plants (Basel). 2021 Oct 25;10(11):2288. doi: 10.3390/plants10112288 (PMC8623558; doi:10.3390/plants10112288)
Supplement: Supplementary file 1 [file plants-10-02288-s001.zip]

Archive with 1 entries (1 files):
- SM (to Plants).pdf
